# Supplementary material for: Repurposing of Some Nucleoside Analogs Targeting Some Key Proteins of the Avian H5N1 Clade 2.3.4.4b to Combat the Circulating HPAI in Birds: An In Silico Approach
Source: Viruses. 2025 Jul 10;17(7):972. doi: 10.3390/v17070972 (PMC12299010; doi:10.3390/v17070972)
Supplement: Supplementary file 1 [file viruses-17-00972-s001.zip]

Archive with 1 entries (1 files):
- viruses-3706253-supplementary.pdf
